# Supplementary material for: Highly Expressed Genes Are Preferentially Co-Opted for C4 Photosynthesis
Source: Mol Biol Evol. 2017 Oct 11;35(1):94–106. doi: 10.1093/molbev/msx269 (PMC5850498; doi:10.1093/molbev/msx269)
Supplement: Supplementary Data [file msx269_supp.zip]

Archive with 2 entries (2 files):
- msx269_supp.pdf
- msx269_Supp.xls
