# Supplementary material for: Highly Expressed Genes Are Preferentially Co-Opted for C4 Photosynthesis
Source: Mol Biol Evol. 2017 Oct 11;35(1):94–106. doi: 10.1093/molbev/msx269 (PMC5850498; doi:10.1093/molbev/msx269)
Supplement: Supplementary Data [file msx269_supp.zip › msx269_Supp.xls]

## Sheet: Sheet1
Table S2: Transcript abundance of C4-related genes in the different samples. For each gene, in each sample, rpkm values are indicated. Species names are as in Table S1, with a 'B' for blade and a 'R' for root samples, followed by the replicate number, and the photosynthetic type.
gene_lineage	PSSP_B_1_C3	PSSP_B_2_C3	PSSP_R_1_C3	PSSP_R_2_C3	SHIR_B_1_C4	SHIR_B_2_C4	SHIR_R_1_C4	SHIR_R_2_C4	DAEG_B_1_C4	DAEG_B_2_C4	DAEG_R_1_C4	DCAL_B_1_C3	DCAL_B_2_C3	DCAL_R_1_C3	DCAL_R_2_C3	CLAT_B_1_C3	CLAT_B_2_C3	CLAT_R_1_C3	CLAT_R_2_C3	OSSP_B_1_C3	OSSP_B_2_C3	OSSP_R_1_C3	OSSP_R_2_C3	HAMP_B_1_C3	HAMP_B_2_C3	HAMP_R_1_C3	HAMP_R_2_C4	PFIM_B_1_C4	PFIM_B_2_C4	PFIM_R_1_C4	PFIM_R_2_C4	Zea_mays_82_B_1_C4	Sorghum_bicolor_94_B_1_C4	Sorghum_bicolor_40_B_2_C4	LSOR_B_1_C3	LSOR_B_2_C3	LSOR_R_1_C3	LSOR_R_2_C3	CPAT_B_1_C3	CPAT_B_2_C3	CPAT_R_1_C3	CPAT_R_2_C3	AZIZ_B_1_C3	AZIZ_B_2_C3	AZIZ_R_1_C3	AZIZ_R_2_C3	ESTA_B_1_C4	ESTA_B_2_C4	ESTA_R_1_C4
agt-1P1	1307.9	1723.3	4	1.3	127.4	266.4	0.2	0.8	114.7	187.3	0	789	150.2	1.2	2.7	588	608.9	1.4	3.2	1114.1	963.4	1.1	0.8	1037.4	646.6	0.2	0	216.6	241.2	2.1	8.3	165.1	193.4	94.8	649.5	457.3	1	2	562.5	1020.8	2.1	1.1	929.3	1084.3	12.5	1.9	120.9	166	3
ak-1P1	54.8	43.6	15.1	11.1	1183	1573.1	22.8	84.2	117.6	192.9	20.3	118.5	9.3	9.3	30.3	217.3	248.7	2.6	3.4	141.6	90.6	21.2	16.8	115.8	107.6	34.1	19.3	1010.4	626.2	18.3	38.7	450.8	1201.9	679.1	84.8	93.7	19.5	21.7	80.8	61.7	28.9	11.5	117.5	69.1	14.1	10.8	1489.7	1438.1	13.8
ak-2P2	27.6	15.8	1.9	0.1	16.2	23.2	1.5	1.5	52.5	80.8	4.1	38.7	1.6	0.2	0.1	28.6	33.7	0	0	10.2	9.6	1	1.5	37.4	31.4	3.4	1.7	24.9	26.3	0.1	0.1	36.8	38.5	52.3	22.2	30.1	4.1	3	20.3	34.5	0.4	1.4	33.6	28.2	6.2	11	71.6	61	1
ak-3P3	0	0	0.5	0	5.1	9.9	63.4	35.2	21.2	10	31	15.5	6.9	86.2	37.1	0.3	0	0.4	0.8	59.9	25	76.7	97.7	13.1	23.5	57.5	101.8	57.5	32.3	238.6	57.4	0	0	0	15.1	18.8	42.4	33.2	20	12.6	29	46.4	0	0	1.1	0	26.5	22	85
ak-3P4	46	31	161.4	92.9	20.1	26.6	138.2	104.7	55.9	32.3	72.4	23.2	4.7	33.4	40.4	54.3	51.1	161.7	155.9	8.7	4.9	38.7	36.1	17.4	18.4	60.4	97.9	0	0	0.5	0.3	27.6	51.6	46.6	19.5	24.2	54.7	56.7	12.9	12.6	35	53.2	31.3	13.9	61.1	43	10.2	8.2	153.2
alaat-1P1	0	0	0	0	0.1	0	0	0	0.2	0.1	0.1	0	0	0	0	0	0	0	0	0	0.1	0	0	0	0	0.1	0	0	0	0	0	0.1	0	0	0	0	0.1	0.1	2	2.2	0.6	1.1	0	0	0	0	0.2	0	0
alaat-1P2	6.8	4.4	32.4	19.5	5.4	10.6	27.5	20.4	29.9	25.8	28.3	5.4	2	27.7	24.1	5.7	4.2	3.5	4	10	5.6	17	19.7	5.7	7	30.3	45.5	10.5	7.7	24.1	6.4	28	33.3	41.4	9.9	10.1	47.3	39.2	15	10.9	53.5	31.6	7	6.3	39.6	30.4	18.7	13.7	26.5
alaat-1P3	0	0	0.1	0	0.7	0.7	3.3	2.5	2.3	3.4	3.1	1.3	0	21.5	3.5	0.1	0	0	0.1	0	0	1.4	6.4	0.3	0	4.4	10.2	0.7	0.3	5.6	4	0.4	1.5	0.2	1.4	3.7	11	14.5	0.1	0.3	5.9	12.7	0	0	5.5	3.2	0	0.1	0.5
alaat-1P5	23.3	8.7	94.7	52.2	606.3	333.9	223.5	117.3	376.2	531.2	32.7	58.8	22.8	658.6	866.7	96.8	110.1	63.4	63.8	23.5	9.1	65.8	71.1	13.1	5.9	51.4	125.8	345.7	271.9	478.4	18.4	491.5	96.8	36	28.7	24.8	112	92.4	20.2	44.3	111.1	42.8	58.8	16	558.8	269.6	198.8	148.5	109.1
aspat-1P1	18.1	11.2	53.9	38.3	31.8	30	77.6	50.4	11.9	9.8	7.9	22.4	8.9	98.1	62.1	9.1	10.8	6.7	5.3	34.8	17.1	18	28.4	17.1	17.8	47.1	85	22.9	19.4	122.4	15.1	27.1	49.4	34.3	10	8	40.4	39.6	13.6	15.4	72.9	34	15.4	11.9	68.5	59.8	5.6	3.8	77.6
aspat-1P2	3.6	4.9	7	16.9	0	0	0	0	3.5	6.7	1.9	0	0.1	0	0	3.4	2.9	0	0.1	120.7	23.9	0.1	0.9	0.3	0	0	0.2	0.6	0.2	2.4	0.2	0	0	0	9.1	9.6	8.4	6.5	3.6	4.7	0	0.4	0	0	0	0	4.1	1.9	1
aspat-2P3	171.8	154.5	91.7	60.6	302.3	508.8	90.9	79.9	83.1	53.3	47.2	125.5	18.1	35.7	36.4	125.8	135.7	18.6	22.9	154.7	125.7	25.8	29.4	89.8	94.5	41.3	64.7	137.1	94.3	36.5	2.9	305.3	612.6	404.7	125.7	173.3	37.8	28.1	108.7	169.7	37.6	28.7	120.6	53.8	112.1	58.7	512.7	344	51.7
aspat-3P4	35.2	18	129.7	127.8	69.2	67.8	258.8	161.5	1264.8	1227.8	63.8	61.7	38.8	784.5	538.1	34.3	29.4	112.2	128.4	279.2	104.7	172.4	154.1	55.1	50.7	182.2	203.4	58	91.3	668.7	43.4	16.7	50.3	63	61.6	72.3	100.4	74.3	45.7	51.2	176.9	196.6	72.4	48.2	539.4	539.6	108.7	67	161.6
Bca-1P1	130.9	74	87.9	41.3	35.9	87.2	27.2	19.9	219.6	119.5	27.7	19.1	11.3	7	1.1	39	38.3	0.6	1.4	8.1	5.2	4.5	5	66.4	83.4	4.8	8.2	84.3	109.1	14.1	20.4	35.2	63.7	49.5	83.3	61.9	19.5	16.7	30.2	40.5	8.1	10.8	126.2	42.7	15.1	7.1	39.5	38.3	27.3
Bca-2P2	0	0	0	0	0	0	0	0	0	0	0	0.1	0	0.4	0.9	0.1	0.3	0.4	0	0.5	0.1	1.4	1.3	1.4	0	0.5	0.3	0	0	0.4	0.4	0	0.1	0	0.7	0.5	0.1	0.1	3.9	3	3.5	7.7	8.6	2.9	5.6	8.9	1.3	0.3	2.4
Bca-2P3	7007.5	3813.3	29.9	17.6	1313.1	1129.5	14.7	21.9	637.4	1151.1	74.7	2572.5	269.1	19.7	21.5	6281.4	6866.8	15.2	12.6	2829.6	5600.8	34.9	16.8	1754.3	1420.6	16.1	10.3	830.4	686.3	71.6	90.5	3695.2	6547.6	1994.2	549	891.3	61.3	50.5	2253.1	954.5	47.2	43.2	3385.3	1929.3	50.5	16	3771.7	4582.4	45.2
dic-1P1	37.8	13.9	235.7	141.1	51.7	43	395.6	202.5	52.9	39.4	82.8	20.9	15.9	120.8	72.4	38.8	39.7	281.8	305.6	18.3	7.6	75.6	112.4	43.4	47.2	100.6	217.4	47.8	61.4	196.3	30.3	28	67.2	81.8	27.7	33.8	113.3	113.9	19.5	22.7	97.5	139.7	29.8	7.3	61.1	49.6	38.5	36.9	228.6
dic-1P2	304.1	210.4	0.5	0.5	25.4	29.6	24.6	16.5	20.6	10	7.8	263.2	12.6	2.3	2	376.9	348.7	22.9	19.5	159.4	27.4	1.3	3.4	99.8	134.8	0.3	0.9	0	0.1	0.4	0.1	0	0	0	92	90.1	2.6	3.8	253.2	215.7	3.8	3.9	359.7	100.5	2.6	3.1	0.3	0.1	1.5
dic-2P2+dic-2P3	23.4	19.6	24.6	21.5	88.1	35.1	27.4	19.2	46.9	72.6	12.7	64.7	38.7	11.1	28.6	12	14	188.6	192.5	13.5	24.1	20.1	12.7	32.4	39.8	19.1	26.2	37.5	42.6	15.7	29.3	15.1	34	32	38	51.7	36.7	58.5	27.4	28.6	13.3	57.6	19.9	24.4	16.3	4.4	23.9	22	29.2
dic-3P4	2.3	1.9	3.4	3.8	6.4	7.6	5.1	6.8	8.8	7.9	2.9	5	2.4	5.7	5.6	14.6	11.6	0	0.8	14.3	8.4	4.8	5.7	11	6.2	2.2	4.5	12.8	8.1	1.2	7	3.2	32.5	34.8	2.9	4.5	2.2	2.5	4.4	5.7	1.7	2.4	6.7	5.2	1.2	1.7	8.3	9.5	13.2
dit-1P1	24.3	15.5	16.5	15	52.7	47.8	35.3	24.8	19.6	45.7	28.7	18.5	2.4	12.1	10.4	18.4	23.4	44.4	23.9	10.5	10.5	7.4	11.4	25.9	11.9	6.1	14.1	59.5	28.5	8.6	1.5	154.5	255.6	112.1	3.8	22.2	8.3	8.2	16.3	8.2	7.6	14.1	14.9	9.8	8	2.3	86.3	77.8	17
dit-2P2	75.8	43.9	22	14.4	18.2	22.2	6.3	5.2	3	5	16.9	27.6	7.3	11.8	7.4	16.6	19	12.6	8.3	15.4	9.4	12.2	15.3	21.8	12.1	11.1	18.7	3.5	2.7	10.2	4.3	176.1	21.6	23.6	8	16.5	5.3	6.5	18.6	28.2	15.5	12.6	11.4	16.1	5.8	5.5	6.7	5.8	25.3
dit-2P3	31.5	24.7	3.5	4	124.5	119.8	1.8	1.2	1.8	5.9	1.1	7.8	0.6	2.6	1.9	16.3	15.7	1	1.2	11.4	11.2	1.7	1.4	8.3	7.2	0.3	0.3	57	47.3	13.3	2.2	54.5	179.6	70.5	11.3	15	2.2	3.5	21.1	18.3	2.5	10	20.5	15.1	33.5	10.6	208.3	189.4	5.5
gapdh-1P1	6.6	5.7	71.5	38.9	28.6	17.8	119.2	103.8	24	21	68.8	16.5	20.4	40.5	23.8	4.9	3.8	56.4	62.3	15.2	6.4	42.7	52.7	8.6	4.6	28.2	84	33.4	17	73	40.2	18.2	42.9	29	13.1	13	65.7	84.7	9.7	11.3	22.6	43.8	13	10.4	10.7	10	14.2	8.6	103.7
gapdh-1P2	6.5	4.5	113.3	51.6	5.5	2	7.5	5.2	1.8	1.3	0.4	8.7	2.5	8.6	19.7	4.5	4.6	2.6	2	2	2.4	2.7	2.2	8.6	5.7	12.4	5.1	0.2	0	0	0	0	0	0	4.5	3.6	3.1	3.1	4.2	2.7	0.7	3.6	2.7	2.7	5.1	6.1	20.3	23.3	5.6
gapdh-2P3	240.5	227.9	1378.5	914.4	348.7	305.2	2521.9	1323.8	12.5	19.6	171.9	291.4	75.2	2780.8	2994.1	355.7	355.8	2555.4	2668.8	14.5	7.7	434.6	397.6	114.2	65.5	539.4	1131.2	7.7	11.2	2742.6	25.5	17.9	52.4	46.5	14.9	24.4	485.5	510.9	38.2	15.1	543.1	466.1	7.5	5.1	157	66.2	8.9	6.1	1225.5
gapdh-2P4	212.2	155.3	621.4	768.7	844.3	650.4	703.2	585.2	979.7	784.4	828.6	228.8	87	650.5	709.3	226.2	212.8	415.4	544	307.6	207.7	385.4	461.2	414.7	278.9	591	691.1	585.5	577.3	387.6	290.7	1342.6	995.9	1415.3	308.7	343.8	788	846.5	463.9	331.5	742.4	627.1	458	281.4	5195.4	2172.5	467.8	348	899.7
gapdh-3P5	1451.7	957.5	3	0.8	1599.4	1752	0.4	0.4	1025.5	1315.5	0.9	806.5	40.8	0	1	671.7	903.5	4.9	12.6	1310.4	918.5	1	0.8	839.4	619.4	6.1	3.1	591.5	1051.9	3.4	2.2	508.5	2495.5	742.2	477.7	711.7	0.7	0.7	1379.8	926.6	0.1	0.7	1706.5	947.5	0.7	0.3	3258.1	3697.6	5.7
gapdh-4P6	1892	1156.4	3.8	0.6	1827	1818.5	0.7	0.2	127.8	487.7	0.6	828.3	63.1	0.2	0.9	750.7	812.3	1.5	4.7	669.2	926.6	1.4	0.4	726.9	430.2	1.2	0.7	200.7	248.2	4.2	1.2	1210.8	1736.1	681.2	147.1	364	0.6	1	949.7	452.8	0.4	0.5	636.9	875.8	0.4	0.5	1212.7	1528.1	7.8
gcvt-1P1	552.3	515.4	40.4	25.7	186.8	160.2	79.2	67.9	31.4	35.6	53	328	63	36.3	12.1	418.1	439.7	81.9	119.9	674.6	266.9	36.3	60.6	415.8	530.7	153.8	114.4	89.1	66.7	94.2	10.7	84.6	133.1	69	153.1	284.6	45.4	32.5	367.6	459.3	10.2	23.4	768.1	595	9.5	10.9	59.9	49.1	56.1
gdh-1P1	13.7	8	233.9	319.2	6.1	5.7	249.6	204.9	2.4	3.5	126.9	11.2	2.9	133.5	101.4	5.5	3.7	68	85.5	2.2	1	149.6	202	6.5	20.6	260.8	324.9	7.3	0.4	389.6	60.8	5.1	5.3	3.7	5.1	9	242.9	178.6	10	4.3	118.4	157.1	21	8	82.7	103.1	0	2.4	190.4
gdh-2P2	881.8	765.7	1.6	0.8	191.5	126.4	0.2	0	38.8	44.2	0	840.7	249.8	4.1	0	561.4	524.6	1.2	2.1	603.7	188.4	1.2	0.8	496.3	673.3	1.6	0.6	21.9	14.9	0.2	0.6	114.7	75	76.2	289	653.9	0.4	1.6	303.3	567.4	0	0.8	1226.2	969.8	0	0	38.8	41.3	1.4
ggat-1P6	1609.9	980.2	64	59.1	284.4	381.1	30.1	46.9	78.4	89.8	58.9	960	63.2	35.1	19	900.1	944.5	7.1	10.7	1386	1362.1	54.1	43.4	834	672.6	57.1	47.7	79.5	91.6	32.1	14.6	265.8	442.3	363.1	377.7	328.6	49.1	47.2	689.9	1074.1	41.6	15.6	1172.8	810.5	33.7	58	204.1	131.1	41.1
gldp-1P1	1228.3	1296.2	88	51.4	217.7	302.1	56.9	75.5	64.5	156	98.8	567.6	79.4	70	113.9	298.3	273.2	14.5	16	1614.3	257.8	181.6	177.5	997.8	671.4	179.5	158.1	81	111.4	177.6	30	118.9	94.3	69.2	85	145.2	44.1	39.2	602.1	925.8	32.5	50.2	604.6	470.4	16.7	17.5	110.3	91.4	76.6
glo-1P1	1331.5	1297.4	9.8	5.3	638.6	725.5	27.5	13.5	38.5	45.9	0.5	508.4	50.5	2.2	1.5	573.5	639.5	3.2	5.4	1006.4	1083	1.3	0.3	631.4	403.5	1.6	2.5	97	145.8	3.3	1.9	581.1	465.8	229.4	369.4	455.2	16.5	12	650	755.5	0.8	1.4	904.7	865.7	8	8.2	60.3	44.5	1.9
glo-1P2	1811	2102.9	2.2	0.7	90.4	172.9	0	0	75.1	84.9	3.1	360.5	29.5	1.4	0.8	635.3	768.7	1.2	0.7	1013.8	819.1	1	0.4	652.8	520.2	0.4	0.2	0.5	0.3	1.5	1.7	11.4	44	42.6	348.3	354.3	1.6	2.8	680	1004.5	0.2	0.4	782.1	917.6	2.5	1.8	367.2	301.3	1.3
glo-1P3	9.4	3	28.9	38.4	1.4	1.2	31.6	27.9	1.1	1.8	75.2	3.5	7	28.9	14.4	1.2	0.1	32.1	22.4	6	0.5	25.9	16	3.7	3.1	9.7	14	0.9	0.9	49.4	68.7	0.8	2.1	1.1	1.5	2.2	19.4	19.9	0.3	0.9	31.5	17.8	0.9	1.2	103.6	44	1.1	2.5	26.7
glo-1P4	0.3	0	0	0	8.3	18.1	2.8	6.7	8.4	11.1	1.8	14.5	4.3	14.3	8.6	3.7	4.9	0.9	0.6	26.1	13.8	21.1	18.9	26.6	26.9	6.2	5.6	11.2	16.8	7.8	85.8	9.4	3.5	5.8	3.7	2.3	2.4	1.9	8.2	21.2	18.2	15.8	25	34.7	29.3	39	7.7	7.6	5.1
glyk-1P1	204.1	129.6	7.6	7.5	62.7	77.2	5.3	9.6	53.9	57	10.5	179.2	9.9	12.2	11.1	126.1	142.1	0.4	3	92.7	78.5	6.4	5.4	124.4	136.9	16.4	8.8	87.2	160.6	7	13.5	53.4	133	78.3	49	87.3	12.1	10	77.7	155	16.5	9.9	160.1	106.3	8.9	10.3	98.4	83	19.6
gpt-1P6	16.7	6.1	78	56	39.7	25.3	83.3	133.8	21	24.6	138.9	25.1	29.9	129.9	59.8	18.5	17.2	20.6	29.6	15.4	4.7	126.6	122.1	17.3	14.6	118.6	141.6	11.3	16.1	108.6	84.9	10.4	26.6	28.1	12.2	15.4	134.8	140.7	8.8	14.3	121.7	53.3	10.5	13.8	172.2	146.6	18.5	18.4	96.5
gpt-1P7	2.2	2.8	3.4	4.5	233.5	197.1	0.1	0.9	34	81.2	1	251.1	10.9	3.1	63.7	59.2	102.8	0.8	0.3	26.5	32.7	0.9	0.3	241.8	78.3	1.1	2.4	120.7	14	0.2	0.2	96.5	169.7	70.6	50.1	110.2	6.5	15.1	280.3	74.7	2.4	0.1	58.9	5.2	0.6	0	241	206.9	0.3
gr-1P4	46	21.6	9.9	12.3	25.6	36.9	6.5	5.6	33.7	35.3	12.8	143.3	5.9	8.9	10.8	80.1	93	1.4	1	74	52.6	10.8	11.8	83.4	66	12	13	67.5	85.7	9	14.6	69.1	41.2	36.4	35.9	60.9	12.3	14.2	31	44.7	8.7	5.3	51.4	55.2	5.7	12.2	49.5	36	11.2
gr-1P5	0	0	0	0	8.7	8.2	8.5	13	1.3	1.7	4.4	8.3	3.1	5.2	9.2	13.2	14.7	0.5	0.8	2.5	0.5	3.4	2.8	3	1.8	1.9	3	0	0	0.5	0.1	0	0.5	2.2	4.7	5.9	15.4	19.5	2.1	1.4	7.3	6.3	3.6	3	9.4	6.7	0.2	0.4	4.2
gr-2P6	107	69.2	163.3	107.4	85.3	106.7	67.7	79.3	86.7	71.7	118	162.9	63.8	162	130.6	86.6	85.8	8.1	7.7	67.3	32.6	85.5	78.3	100.9	69.3	65.8	61.4	76.4	71.1	48.3	106.5	71.8	68.3	61.9	101.9	94.9	181.7	161.1	64.1	86.2	116.2	75.5	96	64	106.5	73.8	48.5	38.2	62.5
hpr-1P1	1544.4	1003.9	2.1	0.6	208.6	225.9	0.2	0	87.7	76.7	0.3	664.1	21.1	0.3	0.9	603.6	722.4	0.7	2.1	1165.6	685.5	0.9	0.4	421.3	403.6	1.5	0.2	122.2	117.6	1.3	1.9	229.2	567.3	524.4	308.1	206.1	0.3	0.4	163.3	263.5	0.2	0.4	912.3	732.3	0	0	177.8	133.5	0
hpr-2P2	3.6	6.2	18.9	25.2	7.2	7.7	9.2	7.9	6.1	7	6.2	9.2	13	15.5	7.2	10.8	11.6	32.3	90	4	3	4	2.3	23.2	33.6	86.7	43.5	10.9	5	6.4	5	2.6	0.2	0.4	5.8	6.6	14.4	17.1	19.1	19.4	7.2	6.4	2.2	1.4	3.3	6	3.9	4.9	4
hpr-2P3	2.1	3.5	1.6	1	6	8.6	2.6	4.1	4.9	5.8	0.5	1.2	0.3	0.2	0.9	11.4	13.7	4	10	2.8	5.6	0.2	0.1	5.4	8.8	0.4	0.3	0.6	0.9	0.3	0.7	1.8	3.1	10.4	3	5.1	3.3	4.5	0.5	1.6	2.2	1.1	5.6	13.9	7.6	2.9	5.9	6.6	7.5
hpr-2P4	6.5	2.7	13.3	2.7	6.3	10	14	15.1	11.1	8.3	7.3	8.9	5.9	6.6	9.6	7.9	6.6	15	16.4	8	8.5	22.6	24.8	0.4	0.7	0.9	0.5	14.3	15.3	17.3	31.7	11.9	4.4	3.5	18	17.9	23.7	20.3	10.7	18.2	6.1	8.9	10.7	9.7	1.4	2.9	16.8	16	33.5
hpr-3P5	0	0.8	0	0.1	4.2	3.2	2.6	2	1.9	1.6	2.1	3.7	2.3	1.3	0.7	1.9	2.1	0.3	2.6	3.6	4.6	0.8	1	1.9	2.5	2	1.7	1.6	3.3	0.9	0.9	14.9	26.1	12.3	3.6	3.2	1.9	1.5	2.6	4.8	2	1.4	1	0.4	1.1	2.4	0.3	1.6	0.4
hpr-3P6+hpr-3P7	67.9	81.9	63.6	58.5	62.7	68	15.2	21.4	72.1	87.5	19.9	43.3	18.2	68.2	32.8	23.7	27.8	95.3	149.6	40.5	31.6	31	26.4	27.6	22	28	20	35.2	33.5	33.4	14.6	12	0.5	0.9	59.2	62	43.5	36.5	60.6	58.9	14.6	19.9	29.9	24.3	20.1	12.4	68.5	74.7	11.9
lpd-1P1	38.8	19.2	85.7	61.8	31	38.2	88.9	70.2	45.9	28.1	45.7	22.5	8.4	38.3	33.4	9	8.4	13.1	13.8	0.3	0.1	0	0	0	0	0	0	0	0	0.2	0.2	0	26.1	16.1	15.5	14.2	31.4	26	21.1	18.1	35.9	26.2	7.8	4.3	22	17.9	26.9	20.3	66.9
lpd-1P2	215.1	74.9	63.2	38.2	30.8	38	55.7	47.5	61.4	40.6	47.9	145.9	19.3	50.1	35.2	154.8	181.6	90.2	84.9	186.5	42.9	91.3	88.6	157.5	156.3	86.3	113	47.3	41	71.4	35.8	49.6	90.2	94.7	47.1	53.1	47.2	50.4	62.2	56.7	35.1	33.7	175.5	125.9	69.1	42.6	15.8	19.1	66.7
lpd-2P3.1	9.4	5.2	44.5	18.3	3.3	5	35.6	19.2	4.5	4.2	14.8	27.1	4.5	19	14.4	0.1	0.1	0	0.1	13.9	10.9	12.6	15.6	14	16	8.5	16.8	0	0.1	0	0.1	29	43.2	28.4	13.8	19.4	7.8	7.6	2.2	4.7	5.1	7.3	8.9	16.3	11.4	6.9	15.6	16.3	26.4
lpd-2P3.2	20.5	12	23.7	16.9	5.6	13.1	56	34.7	7.3	7.4	19.1	5.2	1.4	14.9	3.6	14.8	17.4	11.9	11.2	1.8	1	16.2	29.7	25.2	11.8	44.5	67	13.2	19	32.9	10.6	12.5	7.1	38.6	3	2.3	8.3	10.9	1.7	3.5	16	30.1	2.3	3.4	25.4	18.1	1	1.7	63.8
nadmdh-1P1	63.3	29.5	90.7	53.2	29.5	47.1	101.5	72.1	94.6	51.2	65.4	56.4	11.8	42.3	49.1	39	58.6	42.3	58.6	68.5	33.2	43.7	42.3	116.9	96.2	35.4	86.5	47.6	31.9	55.3	17.4	24.3	26.9	32.4	22.7	38.1	39.8	64.8	29.2	29.2	24.1	42.9	30.8	11.1	50.3	45	12.9	7.5	85.7
nadmdh-1P2	0	0	0	0	0	0	0	0	13.7	25.1	0.8	0	0.2	0	0.1	4.8	4.6	0.9	1.9	16.6	19.5	0.2	0.2	47.4	35.5	0	0	11.7	9.1	0.2	0	2.8	4.9	3	3.8	6.9	0	0	44.5	27.4	0	0	28.5	10.8	0.2	0.2	22.1	24.2	0
nadmdh-2P3	137.6	88.8	288.5	195.5	24.8	27.9	135.5	71.3	22.6	23.9	41.5	159.9	43.9	76.8	28.1	229.2	293.9	279.4	269.7	181.1	92.9	107.6	169.7	201.6	169.4	157.3	271.6	85	58.3	168.5	30	95	61.5	56.8	175.3	269.6	115.9	103.4	258.1	211.2	117.5	161.7	196.8	144.1	64.1	61.3	60.7	55	209.2
nadmdh-2P4	27.5	21.2	172.9	114.7	26.1	32.7	379.4	204.1	110.4	67.6	107.6	19.6	8.2	54.1	27	22.9	25	93.4	86.2	15.1	8.9	19.4	48.6	0.7	0.7	1.7	3.1	1	0.1	64.6	0.7	24.4	35.9	25.4	34.3	45.6	57.7	66.3	22.4	19.9	27.3	57.7	40.4	29.9	45.2	30.5	46.8	35.7	187.4
nadmdh-3P5	1043.3	755.4	10	4.6	299.6	355	0.5	0.7	156.1	147.6	5.1	969.3	103.1	4.6	6.5	582.3	530.4	5.1	5	1091.1	1056.8	9.9	11.4	482.3	575.9	32.3	24	85.6	79.1	18.6	32.7	148.3	197.5	174	223.8	208.9	26.2	25.3	216.6	434.6	15.4	11.1	450.5	251.7	7.3	7.1	42.8	38.5	8.1
nadmdh-3P6	60.7	45.4	91.7	101.5	37	46.3	48.2	71.2	76.3	60.2	78.8	37.5	18.5	66.8	69.1	42.1	47.5	50	69	24.6	9.2	107.8	61.9	21.4	8.8	68.2	67.4	76.6	78.9	71	65	32.6	18.8	26.5	37.9	35.6	79.8	77.9	21	25	48.9	35.2	31.7	21	70	57.8	30.8	40.1	56.3
nadmdh-4P7	1.5	1.9	9.3	8.9	13.4	7.6	38.9	51.8	3.9	3	21.7	4.6	0.7	33.8	44.9	2.8	4.6	72.6	92.8	5.7	7	26.9	23.4	38.7	12.5	16.7	17.3	20.7	24.9	178.3	38.5	1.4	2.3	1.7	6.5	7.6	44.6	104.3	6.1	7.6	48.4	17.4	5.3	4.9	99.8	32.5	5.1	9.4	48.6
nadme-1P1	21.3	18.8	72.7	62	25.9	31.5	47.7	39.8	30.4	28.4	13.8	27.2	5.4	24.6	13.3	28.7	27.1	6.8	7.8	19.2	12.5	35	40.4	37.8	36.3	28.7	45.8	32.6	15.1	54.5	18.5	18.8	21.1	25.8	29.1	36.7	45.1	39.8	25.6	40.1	41.3	33.9	30.2	21.5	23.3	32.6	26.1	20.8	36.4
nadme-2P2	28.7	25.6	64.4	52.4	28.6	22.5	28.3	25.8	45.8	51.4	39.5	36.3	7.5	17.8	14	44.8	45	5	4.8	60.2	28.4	30.2	47.6	32.6	33.2	28.5	42.9	37.2	26.4	22.7	31.1	16.8	26.6	26.1	22.6	24	33.5	32.7	45.4	56.6	24.5	22.4	17.7	15.9	8.1	9.3	16.4	16.2	22.1
nadpmdh-1P1	228.3	173	1.9	3.2	386.1	407.2	1.1	1.2	113.5	105.8	1	218.6	23.9	1.3	1.1	118.2	131.5	1.6	1.9	125.8	97.7	11.4	15.8	172.2	210	3.2	5.2	543.4	367.4	4.7	3.2	1145.1	1343.9	876.7	153.1	191.3	6.5	2.5	97.9	177.4	1.6	1.6	175.8	116.6	0.8	0.9	914.9	722.3	2.1
nadpmdh-1P2	0	0	0.1	0	11.4	23.3	0.1	0.1	0	0	0	0	0	0	0	0	0.3	0	0.1	48.3	29.1	0	0	34.9	38.3	0	0	0	0	0	0.1	0	0	0	1.4	10	0	0	36.2	86	0	0	67.5	57.9	0	0	51.3	31.8	0
nadpmdh-2P3	0	0	0	0.3	0.3	0.2	3.5	0.5	0	0.3	0.6	0	0	0.5	0	0.1	0	0.3	1.6	0	0	6.7	4.7	1.5	2	8.1	3	0.3	0.6	3.9	0.1	0	0.2	0.2	0	0	1.1	0.5	0	0	0	0.1	0	0	1	0.4	0	0.2	0.6
nadpmdh-3P4	169.1	149.4	438.5	438.6	501.7	464.2	930.2	574.2	367.6	326.2	329.5	196.2	60.6	316.8	201.7	397.1	391.9	464.5	520	299	202.4	219.1	358.7	193.2	142.4	295.8	567	351.4	344.4	446.5	154.4	215.1	411.9	398.9	239.2	213	330.6	380	260.8	207.4	319.2	341.4	181	129.6	277.2	203.8	558.8	502.5	537.4
nadpme-1P1	12.8	21.3	24.2	15.9	23.1	36.4	181.3	325.5	22.3	22.7	145.6	95	50.2	105.8	55.6	73.1	69.3	53.7	86.5	56.6	34.2	185.3	169.1	45.4	93.4	249.1	183.6	92.1	150.7	164.3	195.6	78.1	56	69.2	1105.7	605	739.8	500.7	145.2	91.3	109.6	94.6	144.1	121.9	93.4	83.6	156.8	141.3	216.2
nadpme-1P2	4.9	4	46.4	178.1	0.4	0.1	0.3	0.4	0	0.2	0.7	6.2	13.9	1	2.3	0	0	0.1	0.3	0	0.1	0.7	0.2	0.1	0	0	0.3	0	0	0.3	0.5	0.6	0.4	1.6	0	0.1	0.1	1	0.3	3.7	0	0.1	0.3	0	1.8	2.2	0	0.1	0
nadpme-1P3	20.6	21.8	24.3	14.4	35.5	13.7	13.9	8.6	0.9	1.4	3.6	17.8	11.8	3.7	23.8	3.4	3.7	0.7	2.2	1	1.2	2.2	0.8	1.2	0.2	0.5	0.7	0.4	0.2	0.2	0.2	14.8	8.6	7.8	3.1	4.8	15.7	32.6	0.8	1.2	9.9	7.1	0.4	0.8	10.9	3.3	1.6	0.7	3.6
nadpme-1P4	46.2	24.7	56	39.3	2272.9	2916.6	58.9	50.4	144.7	144.3	104.5	35.7	42	76.8	207	34.9	31.3	58.7	91.7	154.7	41.3	68.6	85.2	26	35.7	67.2	94.4	651.3	818.3	131.4	46	1176	1550.9	921.8	58	71.1	127.9	158.2	39.9	47.3	68.7	72	51.7	33.2	205.7	195.1	1682.2	1133.3	57.8
nhd-1P1	26.4	12	6	6.5	237.8	581.5	8.6	6	464	528.5	8.9	19.2	2.5	3	3.6	18.8	21.9	1.4	2.1	28.1	14	15.3	15.4	20.5	23.8	13.4	12.5	542.5	479.6	9.5	13.5	14.3	37.9	30.5	16.8	19.9	3.7	4.6	19	28	19.7	17.4	25.7	21	11.8	16.5	721.4	663.8	14
pck-1P1	7.1	16	11	10.5	92.9	55.1	14.8	102.7	505	917.6	39.9	13.9	10.7	8.9	8.4	115.2	103.5	5.1	8.4	164.7	82.3	60.9	50.2	60.8	59.7	29.8	18.4	374.5	451.3	34.9	200	385	68.5	45.9	46.8	49.5	65.1	105.3	11.3	29.5	30.9	11.1	80.3	142.8	52.7	0.9	1506.6	1372.9	20.1
pepck-1P1	10.1	11.6	22.9	55.2	5.7	4.9	17	18.5	1915.1	1480.8	41.5	23.8	5.4	16.8	11.6	11.4	27.1	36.5	43	53	45.8	20.6	13	15.3	3.9	31.6	19	49.2	138.3	2.4	5.7	3	1.3	1.4	5.8	15.2	5.5	8.5	24.7	10.2	3	10.5	8	12.9	18	8.9	33.8	43	11.6
pepck-1P2	0.8	0.7	0.9	2.4	3.4	3.1	0.4	2.5	2	0.9	1.2	0.3	0.6	0.6	0.9	0.2	0.8	2.2	5.2	0	1.2	1.2	1.4	0.4	1.3	6.2	1.8	0.2	0.8	1	0.2	5.2	0.1	0.1	1.5	1.5	1.4	1.5	0	0.3	2.5	0.9	0.5	1.1	0.2	0.4	0	0.2	2.5
pepck-1P3	2.4	4.3	6.7	8.7	77.5	58.1	4.3	3.2	1.2	2.8	13.5	0.7	1.5	2	1.9	0.7	2	3.2	3.4	0.8	0.7	9.5	6.6	1.4	0	10.7	5.3	2.1	1.7	5	2.9	1.8	0.9	0.2	4.4	4	4.8	6.2	0.7	1	6.4	14.9	1.7	5.1	3.7	1.5	0.2	0.9	9.4
pepck-2P4	16.1	20	18.6	25.3	12.5	15.1	23.8	21.9	10.1	11.3	17.8	19	8.1	26.2	20.4	12	9.6	7.8	8.6	7.2	7.6	12	14.2	7.7	5.6	18.1	20.7	9.6	10.8	11	7.9	4	5.1	4	9	8.6	11.9	13.5	8.5	9.1	20.2	18.8	9.8	8.1	8.8	7.5	9.4	9.1	11.3
pepck-2P5	0	0	0	0	8.7	7.3	5.7	5.6	3.3	3.2	4.8	1.1	2.2	1.8	1.1	2	2.4	1.5	4	7.4	6	9	9.7	2.2	1.6	4.7	5.6	2.8	4.7	3	3.8	8.9	4.9	3.7	4.1	4	5.1	5.8	6.3	6.3	7.7	7.6	3.8	4.9	6.2	4.6	5.5	5.3	3.4
pepck-3P6	9.8	12.6	18.6	22.7	14.5	7.3	17.6	19.6	7.4	8.8	28.1	4.3	2.3	23.1	27.5	4.1	3.9	24.6	23.1	5	2.9	10.1	9.2	3.7	5.9	15.1	11.6	6.1	12.1	14.6	8.7	3.2	7.1	2.8	6	7.8	14.9	22.5	5.6	3.4	16.2	26.1	7.2	6.3	29	25.5	5.2	7.8	9.2
pgk-1P1	153.5	93.4	559.5	433.6	169.2	136.4	462.5	226.6	260.5	175.7	108.6	27.1	6.3	111.7	154.9	81.7	83.7	353.8	342.6	86.8	31.1	100.9	157.5	66.4	50	142.8	319.2	258.5	255.9	569.5	132.2	208.3	244.2	197.6	58.6	85.4	266.6	273.1	90.5	72.4	152.8	222.7	144.2	72.9	568.2	214.8	94.3	94.7	345
pgk-1P2	0.2	0.3	0.5	0	165.8	133.1	137.8	121.9	17.6	8	47.3	179.8	39	403.7	472.8	41.6	48.9	373.2	424.4	82	34.5	153	90.2	42.3	47.4	68.5	72.7	60.7	60.8	550.6	43.9	0	2.5	3.5	24.2	13.5	60.4	54.4	36.3	17.9	63.9	60.7	78.9	22.9	466.3	375.6	19.2	11.3	36.3
pgk-2P3.1	0	0	0	0	3	2	3.2	3.6	0.3	0.1	2.3	0.2	0	0	0.3	0.7	0.6	0.9	0.6	0.5	0.2	0.6	0.5	0	0	0	0	1.3	1.9	3.6	2.8	7.5	8.4	2.7	1.2	2.9	5.7	6.5	0.3	0.3	0.1	0.6	0.3	1.9	0.3	1.6	7.4	7.3	4.4
pgk-2P3.2	1026	350.1	26.3	23.8	626.4	464.9	22.9	19.1	119.7	269.5	12.6	654.8	53.1	17	9.9	537.1	572.9	31.7	33.6	313.5	335.2	5	8.9	286.4	296.4	10	12.3	297.4	179.8	22.3	3.5	0.1	0	0.1	158.7	301	11.7	11.1	435.6	358.9	10.2	8.5	662.8	449.6	4.2	3.6	862.5	913.2	24.2
pgk-3P4	10.3	6.2	0.7	0.8	2.4	2.7	0.9	0.8	1.5	1.6	0.3	5.7	2.4	6.1	5.3	2.9	1.7	0.1	0.5	5.6	4.3	4	4.5	14.6	11.6	3.7	3.4	7.5	8.4	2.6	5.6	425.4	1259.7	720.7	1	2.9	1.2	2.2	1.5	2.7	0.2	0.5	6.2	4.9	2.4	4.4	9.9	7.6	2
pglp-1P1	13.1	12.4	18.8	14.2	29.7	32.8	26.9	23.4	18.3	12.1	11.2	11.7	7	7.4	11.4	12.4	13.5	1	0.9	46.8	39.7	45.3	41.9	36.9	57.7	18	17.2	37.2	42.2	32.3	18.7	19.8	19.4	23.6	20.1	14.6	20.9	19.6	9.4	15.3	22.2	14.2	45.3	26.3	18.6	24.8	19	13.3	15.2
pglp-2P2	330	222.2	2.9	0.5	123.4	68.1	1	1.6	19	23	1.1	541.8	27	12.5	17.2	212.9	231.2	0	0.2	232.2	209.8	2.5	4.4	404.3	364	7.8	5.6	59.9	36.6	6.5	1.8	65.9	99.6	47.2	97.5	96.6	10.4	8	218.4	195.6	1.9	1	179.2	131.5	6.3	4.4	78.3	48.8	3.5
pk-1P1	111.5	84.3	192.1	122.8	145.1	132.1	302.8	184.6	129.4	151	136.6	79.6	22.7	206	369	110.3	105.5	108.6	131.7	202.5	106.5	241.9	184.1	162.2	111.3	166.6	232	157.4	146.9	704	110.4	178	119.8	93.2	99.6	155.6	254.8	272.8	161.3	160.8	293.4	241.5	133.2	98	1279.3	697.6	153.9	133.4	242.9
pk-1P1.2	0	0.3	0.3	0.3	4	3.8	2.5	3	2.7	1.6	6	0.8	0.3	0.6	0.8	2.1	2.1	0.9	3.5	20.2	9.6	15.4	18.4	2.1	4.7	18	19.1	5.5	4	10.8	4.7	0.1	0	0.1	59.5	89.8	207.2	221.6	113.4	106	198.1	151.9	45.6	39.3	534.9	305.8	72.5	63.9	153.6
pk-1P2	8.8	1.4	52	25.4	6.5	5.8	29.5	24.2	11.2	11	43.7	10.7	4.8	24.9	26.5	3.1	2.2	2.8	2.1	1.1	0.4	16.6	22.2	2.3	2.5	12.6	21.2	6.9	8.6	25.8	31.3	10.5	13.5	15.6	1.7	4	19.3	22.2	3.2	4.9	16.9	13.7	1.6	1.1	17.4	14.8	23.7	27.1	35.8
pk-2P2	57.9	43.8	88	61.4	60	97.9	163.5	116.5	134.6	105.7	84.5	47.6	10.4	153.4	208	75	74.8	158.3	158.6	169.7	111.1	180.8	99.9	119.5	113.6	87.7	113.5	115.8	112.6	386.2	53.4	13.3	41.7	31	57.5	59.9	84.3	114.2	105.7	90.9	155.6	117.2	69.6	62.1	581.3	292.4	55.9	49.6	139.3
pk-3P3	0	0	0	0.2	0.8	0.5	2.7	2.6	0	0.5	1.1	0	0	0.6	0	0	0	0.1	0	0	0	0	0.4	0	0	0.3	0	0	0	0	0.3	0	0.2	0.6	0	0.1	0.8	0.4	0	0.1	0.8	0.3	0	0	0.3	1	0	0	0.7
pk-3P4	14	7.9	75.8	36.4	15.8	21.6	46.8	29.2	16.8	13.6	16.1	12.4	4.9	50.8	74.4	9.8	9.5	88.9	87.3	8.4	2.1	22	28.3	25.8	21.4	22.3	41.8	36.8	31.8	30.3	28.1	159.6	152.2	121.6	2.1	5.3	22.1	23.7	6.8	5.7	23.5	22.5	6	2.6	69	29.4	11.8	11.7	10.1
ppa-1P2.1	122.6	104.7	65.3	70.8	762.8	666.1	81.7	88.8	245.1	322.9	79.2	138.3	17.8	30.1	26.8	106.4	120.1	41.7	45.7	204.9	108.8	86.2	96.2	175.7	145	53.1	62.8	445.6	260.4	37.8	19.2	567.1	1038.9	452.2	141.8	187.1	87.6	70.6	80	84	48.1	29.9	216.7	154.9	64.9	61.4	1543.1	1392.1	98.5
ppa-2P1.2	289.2	178.2	9.6	11.1	69.4	63.2	11.7	18.3	55.6	64.2	11.5	111.1	23.5	14.2	17.3	83.7	100	14.1	23.4	196.6	163	48.6	44.4	152.3	131.8	78.4	68.2	164.9	71.2	32.7	24.4	155	193.5	92.4	40.3	60.6	34.3	47.1	47.6	68.8	22.2	23.2	156.4	129.4	19.9	33.3	139.5	116.3	49.7
ppa-3P1.1	81.8	344.2	204	109.9	177.2	134.1	222.7	137.9	108.6	87.2	169.3	63.5	22.2	94.3	57.2	46.5	47.1	27.6	32.7	53.3	24.7	55.6	64.1	20.2	16.3	72	116.2	107.2	124.8	41.9	76	41.8	57	22.6	51.6	93.4	172.4	141.8	30.5	32.2	51.2	43.3	16.6	25.7	30.7	8.2	34.8	24.3	91.1
ppa-4P1.3	0.5	0	0	0.2	0.2	0.2	0	0	0	0.2	0	0	0	0.9	0	0	0	0	0	0	0	0.2	0.2	0	0	0	0	0	0	0	0	0	0	0	0	0.3	0	0.2	0.2	0.2	0.3	1.1	0	0	0.3	0	0	0.2	0
ppa-4P1.4	64.7	13.2	234.4	169.5	485.2	537.4	202.1	206.8	254.8	366.1	203.9	263.4	28.9	125	86.3	502.3	599.5	175.6	205	507.6	463.7	93.1	100.6	615.3	377.4	168.2	179.8	304.7	243.5	242.7	171.6	339.3	125.2	57.5	497.4	463.9	251.3	239.4	281.6	150.8	221.1	144	454.4	843.9	49.8	38.9	1261	1386	131.6
ppa-4P1.5	1.4	1.4	100.8	52.9	5	1.8	70.1	32.5	1.8	3	20.1	2.4	3.7	58.8	6.9	0.2	0.2	7.9	9.8	2.1	1.2	55.3	94.8	7.2	7	32.3	60.4	13.6	6.4	22.1	11	2.3	4	7.2	15.5	14	54.9	69.7	1.2	3.5	33.7	42.2	5.9	12.2	30.2	3	20.3	27	146
ppc-1P2	33.6	46.2	0.3	0.1	0.8	0.5	0	0.2	0.1	0	0	16.4	1.5	0.3	0.1	42.7	46.3	0.3	0.4	0.7	1.9	0	0	26.1	17.2	0	0.2	0	0	0	0.1	0	0	0	14.3	16.5	0.1	0.2	82.9	45.9	0.4	0.5	23.4	38.5	0	0	29.5	43.6	0.2
ppc-1P3	25.4	28.1	2	0.5	1.6	1.3	0	0.2	165.5	843.6	14.1	20	1.7	0.3	0.6	17.7	17.7	1.4	2.3	51.1	72.4	0.7	0.5	16.1	8.7	0.3	0.2	772.8	783.8	1.5	1	2283.2	4213.9	2358.8	4	12.2	2.1	2.6	32.7	27.1	3	1.5	10.6	17.3	1.7	1	2520.9	2727.6	0.9
ppc-1P4	17.8	22.5	229.2	140.8	23.7	29.1	128.2	106	51.2	53.1	192.2	33.6	8.5	74.7	41.7	41.7	43	51	72.7	50.1	30.4	185.9	158.4	132.9	50.4	265.2	249.9	50.1	63.5	262.7	147	17.5	20.8	14.1	33.5	30.8	157.9	169.1	42.1	34.4	161	92	35.4	47.2	124.6	137.3	35.6	31.5	193.4
ppc-1P5	46.5	28.6	169.5	96.6	423.8	288.1	28.8	40.3	36.2	30.1	271.8	41.6	10.8	33.9	36.4	31.2	33.2	30.1	40.7	13.1	3.8	15.7	15.6	25.2	19.3	20.8	21.4	23.9	22	19.9	16.7	28.9	12	20.8	16.7	15.4	66.1	51.6	17.8	16.4	28.3	24.8	14.5	18.9	16.8	18	32.1	17.5	33.2
ppc-1P6	0.4	0.1	0.8	0	2098.1	4703.9	3.6	1.6	0.2	0.2	1	6.1	2.8	1.8	1.4	0.4	0.3	0.1	0.2	39.1	23.2	11.8	13.8	7	4.4	10.8	23.3	1.5	1.4	8.7	4.7	0	14.5	29.5	11.7	12.9	20.2	18.5	7.6	8.3	4.5	5.2	6.4	23.2	7.3	6.9	3.2	1.5	2.1
ppc-1P7	1	0.1	2.7	0.7	1.8	0.5	0.5	0.9	0.5	0.5	1	4	1.9	9.8	10.8	1.6	1.3	3.2	3.5	3.4	0.7	6.1	9.4	4.6	3.9	15.5	21.4	14.2	7.8	8.5	13.4	0.6	0.6	0.5	1.3	0.3	1	0.9	1.5	2.1	9.1	8.3	1.1	6.5	4.5	7.4	3.4	3.9	5.5
ppc-2P1	0.2	0	0.1	0	0	0	0.4	0.1	1.7	0.9	0	0.5	1.1	1.1	1.3	0	0	0.1	0.1	0	0	0.1	0.1	0	0	0	0.1	0	0	0.3	0	0.5	0	0	0.6	1.4	0.7	0.5	0.1	0.2	0.7	0.4	0.2	0.1	1.9	0.2	0	0.1	0.6
ppdk-1P1	0	0	0.3	0	0	0	0	0	0	0	0	0	0	0.1	0	0	0	0	0	0.5	1.2	20.1	5.1	3.2	3.4	25.2	6.1	0.4	0.4	234.1	2.9	0	2.3	2.8	0.5	0.2	0.7	1.2	1.6	1.2	21	8.1	0.1	0.4	19.7	7	0.1	0.1	0.5
ppdk-1P2	179.6	149.2	2.8	16.3	1691.7	4198.8	15.7	50	1738.3	2490	15.3	97.4	14.5	18	65.5	42.2	42.9	91.7	68.4	299.9	225.2	71.5	25.6	154.7	133.1	34	93.5	4487.5	4916.3	153.5	10	2755	5144.9	3674.8	57.9	59.6	256.8	244.8	106.3	19.2	319	19.4	116	50	286.7	280.5	7059.2	7077	65.1
ppdkrp-1P1	41.7	32.4	5.7	7.6	195.5	190.3	4.9	7.9	50	74.4	8.9	21.5	2.8	13.8	14.5	18.7	19.5	2.4	1.8	33.6	23.3	26.4	19.6	45.7	34	23.7	21	310.9	292.7	46.5	9.7	471	450	361.4	18.2	27.7	23.9	22	26	17.7	17.5	8.6	31.3	27.9	30.4	24.2	254.6	248.4	15.3
ppt-1P3	1.7	5	5.1	2.1	125.5	42	14.3	17.9	17.5	37.9	3.7	6.5	9.7	10.2	10.1	12.6	12.5	2.5	1.7	17.6	14	10.3	7.1	99.6	23.1	16.5	4.4	60.8	12.2	10.7	16.4	35.6	58.4	49.1	13.6	25.5	16.1	50.5	50.4	36.4	26.3	20.2	50.9	76.1	11	5.3	17.1	19.3	13
ppt-1P4	105.2	86.9	2	2.2	33.1	33.9	3.3	31.4	2.9	4.8	2.6	11.2	1.9	2.2	5.3	12	10.9	1.3	0.9	25.6	58.1	0.2	0.2	76.1	71.4	1.1	2.2	2.4	1.5	0.6	0.7	2.9	5.1	37.7	5.6	15.3	32.1	64.2	62.3	39	20.2	3.5	47.6	6.7	20.9	2.7	3.3	2.2	10.7
ppt-1P5	0	0	0.2	0.2	227.6	287.5	0.6	0.4	225.1	402.5	0.2	31.6	9.8	59.8	63.7	52.1	60.8	95	92.6	19.9	11.6	44.2	44.1	50.4	34.3	26	40.1	10.4	11.6	56.6	31.5	515.8	1186.9	687.4	30.3	41.1	63.3	62.1	29.4	37.6	47.1	52.2	26	31.9	33.5	46	1233.5	1126.3	10.5
ppt-1P6	12.1	11	120.8	62.9	6.8	10.3	190.2	114	7.8	9.9	64.9	1.7	0.9	43.6	1.3	1.1	1.6	55.3	43.5	25.6	27.5	39.4	62.6	2	3.4	50.2	95.3	563.3	435.6	27.4	7.9	23.8	11.4	15.2	0.8	1.3	5	4.4	0.9	0.2	2.8	24.8	1.2	0.9	12.9	12.2	2.3	1.9	164
sbas-1P1	101.5	108.7	30.2	13.2	1108.8	1682.6	30.1	18.3	1274.3	1597.1	28.2	45.7	8.7	9.4	13.4	27.2	21.6	7.5	5.1	48.1	42.3	6.3	7.4	68.5	49.4	8.4	12.3	1777.8	1463.3	66.1	32.8	0	2.3	2.7	35.1	37.4	6.2	7.6	44.9	72	30.7	27.8	59.6	47.2	2.9	5.9	3121.6	3512.2	26.1
sbas-2P2	2.8	1.8	3.5	4.9	1.7	3.7	15.8	11.5	0.2	1.1	4.5	19.7	8.6	16.2	11.3	5.4	4.9	7	5.3	10.3	10.6	18.2	17.6	3.6	1.6	8.4	7.1	0.8	0.2	10	1.1	3.2	10.5	14.1	15	11.7	11.2	15.5	12	16.8	8.2	10.3	1.2	0.5	2.5	4.6	4.8	3.7	14.7
sbas-3P3	45.1	27.9	3.6	3.4	3	3.3	0.2	0.2	7.3	9.9	2.1	88	10	1.9	1.2	75.1	91.7	0.8	0.6	76.1	102.5	1	0.8	216	140.5	0.4	0.6	53.6	56.7	1.5	2	0	0	0	54.7	78	0.7	1.1	87.5	112.3	0	0.2	51.6	59	0.9	0.8	8.2	5.7	0.5
sbas-4P4	4.9	4.6	9.3	4.5	3.1	5.7	12.3	10.1	19.2	19	21.3	4.2	0.6	3.5	4.2	12.6	14.8	10.2	8.8	29	17.9	24.2	19.9	15.8	12	15.4	17	21.4	19.9	47.9	45	9.7	2.5	3.6	25.8	32.2	11.6	13.1	21.9	42.9	10.5	3.8	5.5	9.7	5.8	7.4	1.7	1.2	8.5
shm-1P1	2963.9	2327.5	123.5	92	397.9	475.6	113	138.5	87.1	114	132.7	1062.6	84.8	115.2	128.1	1412.1	1365	8.9	9.1	2385.4	353.5	141.7	186.6	1026.2	1221.7	181.1	197	93.9	95.8	152.7	44.6	125.1	137.5	115.8	705.6	615.8	98.8	79.2	824.3	1501.7	81.5	72.3	1486.1	997.7	25.6	47	133.1	87.5	94
shm-2P2	11.1	14.1	19.9	15.9	55.1	57.8	20.1	25.8	30.1	35.4	25.7	63.2	33.1	34.7	22.1	17.6	18.3	3.6	4.4	27.4	19.3	29.4	21.3	88.7	35.3	44	25.6	28.3	40.9	28	36.5	24.8	26	23.9	20.1	21.1	25.8	31.3	33.7	63.1	20.4	17	39.6	77.9	19	18.1	29.5	33.1	23.4
shm-3P3	22.1	15.8	12.2	8.4	24.1	21.3	21.7	15.5	21.8	21.2	14	42.9	10.2	24.5	31.2	36.5	46.1	14.4	13.2	21.8	16.9	18.8	16.1	17.6	10.4	10.2	9.7	22.8	26.9	7.6	8.9	31.9	24.4	21.9	20	25.4	20.3	26.5	28.1	20.1	14.9	15.9	14.6	16.1	10	7.9	22	17.1	22.8
shm-3P4	45.3	38.3	423.7	203.5	29.9	41	383.3	395.9	23.3	36	176.9	37.6	20.6	130.4	86.7	24.7	24.6	192.1	223.5	36.5	23.9	246	267.6	97.7	71.7	246.4	344.5	48.3	41.1	159.3	52	53	40.5	63.5	40.8	76.3	275.1	274.2	80.7	59.8	92.9	148.4	44.2	40.4	92.1	56.7	60.7	53.3	161.5
tdt-1P1	0	0	0	0.1	42.2	46.4	0.5	0.2	0.4	1.3	0	7.3	7.2	0.5	0.6	1.1	1.5	0.4	0.4	12.1	25.4	4.7	7.8	121.6	47.1	2.3	1.6	11.9	5.1	0.5	0.3	13.7	4.7	18.4	54.4	16.6	5.2	7.4	102.8	73.6	0.8	0.6	8.5	3.8	1.9	0.4	4.7	5.2	0
tdt-1P2	0	1.6	1.2	2.4	7.5	6.2	8.4	50.6	0.1	0.1	0.7	0.4	5.9	9.4	0.7	12.4	15.2	8.1	5.5	0.8	0.4	1.3	1.6	6.2	4.7	2.2	1.1	0.7	12.2	1.1	8.8	0	8	24.5	1	0.4	2.1	4.3	57.1	22.9	28.2	0.3	92.5	24.1	14.3	1.2	32.1	36.8	7.6
tpt-1P1	800.9	582.2	41	35.1	1110.2	1441.8	23.3	11.2	1490	2636.2	16.9	387.8	32	34.5	19.2	324	338.9	13.2	18.2	522.9	410.1	38	38.5	455.5	256.4	81.7	56	2415.2	1543.7	25.2	7.3	1680.6	2909.4	2494.9	139.6	151.2	7.5	6.2	101	169.8	47.3	14.9	172.5	392.7	14.5	23	2528.2	2348.2	47.4
tpt-1P2	45.9	17.5	19.4	12.2	1.1	3.5	42.7	28.8	0.6	0.5	11.8	20	1.2	0.2	0	18.5	22.3	1.4	0.6	6.3	3.6	6.9	5.8	0	0	0	0	0.2	0	0	0.1	1.7	0.6	0.7	12.7	10.9	7.9	7.3	20.9	38	6.2	10.2	6.6	9.7	8.8	15.1	0.4	0.9	36.7
[truncated: 35 more columns]
